# Supplementary material for: Transcriptomic and metabolomic changes triggered by Macrosiphum rosivorum in rose (Rosa longicuspis)
Source: BMC Genomics. 2021 Dec 9;22:885. doi: 10.1186/s12864-021-08198-6 (PMC8656021; doi:10.1186/s12864-021-08198-6)
Supplement: Supplementary file 6 — Additional file 6: Table S2. qPCR primer. [file 12864_2021_8198_MOESM6_ESM.xlsx]

## Sheet: Sheet1
qPCR primer
Gene name	Forward primer (5'->3')	Reverse primer (5'->3')	TM	PCR product length （bp）
AOC	CCCACAAAAGTTCAAGAGTTCC	CAATCGTTTCTGAAGGTCGC	60	156
EXPA1	CCACTGCCTCACATTTTCTC	AGGTTTCCATAGCCACAAGC	60	221
EXPB3	AGTGAGTGGGTAGCGATGAGG	GGTGTAAGTGGCTTTGGGAG	60	165
MBF1C	CTCTGACTCAGGACTGGGAGC	CGTCGGACTTCTTGATCGTCT	60	132
BGLU11	CTCTGCCGCATTAAACATTC	CCAACAGTCCTTCCATACCC	60	128
RCA1	TAACCCAACCAATGTCCAGC	CCAGTAGAACTTTTCCATACGC	60	139
