# Supplementary material for: Transcriptomic and metabolomic changes triggered by Macrosiphum rosivorum in rose (Rosa longicuspis)
Source: BMC Genomics. 2021 Dec 9;22:885. doi: 10.1186/s12864-021-08198-6 (PMC8656021; doi:10.1186/s12864-021-08198-6)
Supplement: Supplementary file 8 — Additional file 8: Table S4. DEMs of M. rosivorum in response to R. longicuspis. [file 12864_2021_8198_MOESM8_ESM.xlsx]

## Sheet: Sheet1
DEMs of M. rosivorum in response to R. longicuspis
Up- or down regulated	Metabolite ID	Compounds	CK-VS.-A3 d VIP	CK-VS.-A5 d VIP	Up- or down regulated	Metabolite ID	Compounds	CK-VS.-A3 d VIP	CK-VS.-A5 d VIP
Up-regulated	mws0567	4-Guanidinobutyric acid	1.5	2.03	Down-regulated	pme3017	2-Aminoisobutyric acid*	1.11	1.2
Up-regulated	mws0344	D-Xylonic acid	1.31	1.24	Down-regulated	pme1975	Malonic acid	1.19	1.2
Up-regulated	pme3009	Trans-Citridic acid*	3.2	3.9	Down-regulated	Rfmb320	1-Methylpiperidine-2-carboxylic acid	1.35	1.24
Up-regulated	mws0119	4-Guanidinobutyric acid	1.68	2.84	Down-regulated	pme0021	L-Phenylalanine	1.25	0.64
Up-regulated	mws0367	D-Xylonic acid	2.53	1.11	Down-regulated	pmc0274	6-Methylmercaptopurine	1.56	0.43
Up-regulated	mws0366	Trans-Citridic acid*	2.53	1.35	Down-regulated	Lmrn003000	2-Hydroxy-3-phenylpropanoic acid	3.36	4.01
Up-regulated	Hmln002835	Myristic Acid	1.48	1.11	Down-regulated	mws0024	Gallic acid	4.59	2.45
Up-regulated	pmn001419	α-Linolenic Acid*	2.21	2.02	Down-regulated	Xmbp001692	2,4,6-Trihydroxybenzoic acid	2.18	1.66
Up-regulated	Zmhn002301	γ-Linolenic Acid*	1.37	1.23	Down-regulated	mws0250	L-Tyrosine	1.64	1.64
Up-regulated	pmn001420	Cis-p-Coumaric acid 4-O-glucoside*	1.65	1.63	Down-regulated	pme0309	3-O-Methylgallic Acid	2.38	1.59
Up-regulated	mws0906	1-O-[(E)-p-Cumaroyl]-D-glucose*	1.04	0.78	Down-regulated	HJN037	4-O-Methylgallic Acid	3.57	1.78
Up-regulated	Zmhn002422	p-Coumaric acid-4-O-glucoside*	1.09	1.14	Down-regulated	Wmmn002441	(E)-Linalool-1-oic acid	4.16	2.54
Up-regulated	Lmgp003270	1-O-[(E)-Caffeoyl]-D-glucose	1.49	1.02	Down-regulated	mws0281	Citric Acid	4.27	4.52
Up-regulated	pma3724	Coniferin	1.71	0.92	Down-regulated	Zmyn000453	Isocitric Acid	2.86	2.67
Up-regulated	mws1565	1-O-Feruloyl-D-Glucose	1.22	1.52	Down-regulated	pme1654	Jasmonic acid	1.15	1.23
Up-regulated	Lmsn002494	Scopoletin-7-O-glucuronide	4.29	4.65	Down-regulated	Zmjn003398	2-Dodecenedioic acid	3.01	1.86
Up-regulated	mws4183	1-O-Feruloylquinic acid	2.43	1.13	Down-regulated	mws0866	D-Glucose 6-phosphate*	1.39	0.29
Up-regulated	mws2186	Geniposide	1.17	0.06	Down-regulated	mws1090	Glucose-1-phosphate*	1.34	0.01
Up-regulated	HJN090	Ellagic acid-4-O-Xyloside	1.5	0.55	Down-regulated	pme0230	Adenosine	5.11	5.32
Up-regulated	HJN087	Quercetin-3-O-arabinoside (Guaijaverin)*	1.52	0.11	Down-regulated	pme1178	Guanosine	1.84	2.13
Up-regulated	pmb0550	Avicularin*	4.54	2.09	Down-regulated	pme2246	Ellagic acid	1.78	1.14
Up-regulated	Lmpn006208	Butin-7-O-glucoside*	4.3	1.92	Down-regulated	Hmdn001963	Methyl Brevifolincarboxylate	3.72	2.66
Up-regulated	Hmcn001884	Naringenin-4'-O-glucoside*	3.84	3.61	Down-regulated	pmn001513	Digallic Acid	1.14	0.57
Up-regulated	mws0061	Cyanidin-3-O-glucoside (Kuromanin)	1.48	1.36	Down-regulated	pmn001519	Galloyl Methyl gallate*	2.1	0.8
Up-regulated	Lmzp002365	8-Methoxykaempferol-7-O-rhamnoside*	3.59	3.27	Down-regulated	Zmhn005413	p-Dimeric galloyl methyl ester*	3.98	1.08
Up-regulated	Hmjp003123	6-Hydroxyluteolin 5-glucoside*	1	0.79	Down-regulated	Lmhp008589	LysoPE 18:3(2n isomer)*	2.04	2.16
Up-regulated	Lmnn002886	Quercetin-3-O-galactoside (Hyperin)*	1.59	1.05	Down-regulated	pmb0874	LysoPE 18:2(2n isomer)*	3.03	3.22
Up-regulated	Zmsp004363	Hesperetin-7-O-glucoside	1.21	0.42	Down-regulated	pmb0855	LysoPC 16:0	2.3	3.52
Up-regulated	Hmln002199	Quercetin-5-O-glucuronide	1.38	1.31	Down-regulated	pmb3055	p-Coumaroylquinic acid-4'-O-glucuronide	4.38	3.63
Up-regulated	Lmgn002253	1'-O-(3,4-Dihydroxyphenethyl)-O-caffeoyl-glucoside	1.28	0.88	Down-regulated	Lmhn002379	Strictinin*	2.89	2.47
Up-regulated	Xmyp004678	Quercetin-3-O-(6''-acetyl)glucoside*	1.26	1.7	Down-regulated	Lmsn002110	Corilagin*	2.36	1.33
Up-regulated	Lmbn000198	Quercetin-3-O-(6''-acetyl)galactoside*	0.93	4.27	Down-regulated	Zmhn003541	Gemin D*	2.5	2.28
Up-regulated	Zmgn000503	Syringoylcaffeoylquinic acid-D-glucose	2.02	3.12	Down-regulated	Zmhn004114	Nobotanin D*	1.04	1.1
Up-regulated	mws0889	Kaempferol-3-O-(2-O-Xylosyl-6-O-Rhamnosyl)Glucoside	0.81	1.56	Down-regulated	pmn001535	1,3,4,6-Tetra-O-Galloyl-D-Glucose*	1.43	1.34
Up-regulated	pme2914	3-Hydroxy-3-methylpentane-1,5-dioic acid	8.28	9.93	Down-regulated	mws0576	3-Hydroxybutyric acid	1.03	1.03
Up-regulated	mws1337	D-Pantothenic Acid	0.48	1.42	Down-regulated	pme0006	L-Proline	2.83	4
Up-regulated	Hmsn000210	Methyl 7,10-hexadecadienoate	0.85	2.1	Down-regulated	mws0256	L-Valine	2.11	3.06
Up-regulated	Lmhn002926	p-Coumaroylmalic acid	0.67	1.74	Down-regulated	mws1587	L-Norleucine*	3.1	4.91
Up-regulated	HJN055	Dihydrocharcone-4'-O-glucoside*	2.12	1.99	Down-regulated	mws0258	L-Isoleucine*	1.62	2.63
Up-regulated	mws2118	Phloretin-2'-O-glucoside (Phlorizin)*	1.72	1.34	Down-regulated	mws0467	3-(4-Hydroxyphenyl)-propionic acid	0.96	1.19
Up-regulated	Hmpp003270	Luteolin-4'-O-glucoside*	0.99	1.46	Down-regulated	pme3732	Cytidine	0.93	1.03
Up-regulated	mws0913	Kaempferol-3-O-galactoside (Trifolin)*	1.72	2.12	Down-regulated	pme0230	Adenosine	5.11	5.32
Up-regulated	Lmlp005236	Dihydrokaempferol-3-O-glucoside*	0.9	1.62	Down-regulated	Lmyp004617	Pinocembrin-7-O-glucoside (Pinocembroside)	0.88	1.41
Up-regulated	pmb1912	10-Formyltetrahydrofuran	1.64	2.29	Down-regulated	pmd0160	LysoPE 16:0(2n isomer)	1.17	1.73
Up-regulated	pme0434	Procyanidin B2	2.37	1.32	Down-regulated	pmb0876	LysoPE 16:0*	1.26	1.87
Up-regulated	Cmhn000855	Valoneoyl-D-glucose*	0.81	1.08	Down-regulated	HJAP154	Galloylisorhamnetin	0.55	1.11
Up-regulated	HJAP061	Quercetin-3-O-(2''-O-arabinosyl)rutinoside	0.56	1.01	Down-regulated	pmb0854	LysoPC 18:3	0.77	1.61
					Down-regulated	pmp001273	LysoPC 18:2	0.76	2.13
					Down-regulated	pmp001251	LysoPC 18:2(2n isomer)	2.82	3.97
					Down-regulated	pmp000589	Quercetin-7-O-(6''-malonyl)glucoside*	0.04	1.16
					Down-regulated	HJAP064	Isorhamnetin-3-O-(6''-malonylglucoside)*	0.77	1.24
					Down-regulated	Zmhp005139	Tamarixetin-3-O-(6''-malonyl)glucoside*	0.87	1.27
					Down-regulated	Lmmp000897	Gallocatechin-Gallocatechin	1.62	1.29
					Down-regulated	Lmhn002379	Strictinin*	2.89	2.47
					Down-regulated	pmn001534	1,2,3,6-Tetra-O-Galloyl-D-Glucose*	0.74	1.11
