# Supplementary material for: Transcriptomic and metabolomic changes triggered by Macrosiphum rosivorum in rose (Rosa longicuspis)
Source: BMC Genomics. 2021 Dec 9;22:885. doi: 10.1186/s12864-021-08198-6 (PMC8656021; doi:10.1186/s12864-021-08198-6)
Supplement: Supplementary file 9 — Additional file 9: Table S5. KEGG annotation of metabolites. [file 12864_2021_8198_MOESM9_ESM.xls]

KEGG annotation of metabolites
KEGG_A_class	KEGG_B_class	Pathway	Count (283)	Pathway ID	Metabolites	C_IDs
Metabolism	Global and overview maps	Metabolic pathways	169	ko01100	pme1974;pme2601;Lmgn000219;pme3033;pme3011;Lmbn000193;mws0576;pme0010;mws0255;pme2122;pme0257;pme0006;mws0376;mws0823;pmb1096;mws0256;mws0191;mws0192;mws0230;mws0671;Lmbn001930;mws0133;pme0490;pme1216;pmb0302;Rfmb319;mws0425;mws0258;Lmbn001364;Lmbn001288;mws0001;mws0219;mws0275;pme0057;pme0040;pme0033;Lmbn001981;Lmgn001670;mws0336;pme3207;pme0295;mws0567;pme2380;mws0208;pme0193;pme0026;mws1050;pm…	C00022+C01013+C00232+C01026+C00334+C01146+C01089+C00065+C00380+C00388+C00106+C00148+C00122+C00141+C00463+C00183+C00719+C00042+C00188+C00263+C06202+C00153+C00253+C10164+C03557+C00408+C02226+C00407+C03589+C06010+C00152+C00049+C00149+C00155+C00147+C00262+C05585+C00805+C00785+C02480+C02946+C01035+C00026+C06104+C00064+C00047+C00979+C00025+C06032+C00073+C00242+C00385+C01904+C00474+C00230+C00628+C00135+…
Metabolism	Global and overview maps	Biosynthesis of secondary metabolites	104	ko01110	pme1974;pme0010;pme2122;pme0006;mws0376;mws0823;pmb1096;mws0256;mws0192;mws0230;mws0671;pme0490;Rfmb319;mws0258;Lmbn001288;mws0001;mws0219;mws0275;pme0057;pme1002;Lmgn001670;pme2380;mws1012;Lmbn001676;pme0026;mws1050;pme0014;pme1210;pme0256;mws0639;mws0885;mws0254;mws0005;Lmmn001643;pme1439;pmb0142;mws0159;pme0021;pme2801;Lmrn003000;mws2125;Zmzn000078;ML10176345;Lmbn003524;pme2550;mws0154;mws0260…	C00022+C00065+C00388+C00148+C00122+C00141+C00463+C00183+C00042+C00188+C00263+C00253+C00408+C00407+C06010+C00152+C00049+C00149+C00155+C00483+C00805+C00026+C05851+C14463+C00047+C00979+C00025+C00073+C00385+C00196+C00230+C00135+C00398+C01772+C00811+C10945+C00166+C00079+C16353+C01479+C00074+C00111+C02637+C16322+C00417+C00493+C00062+C00327+C02504+C04411+C00031+C00590+C00082+C00197+C00624+C00666+C00158+…
Metabolism	Global and overview maps	Microbial metabolism in diverse environments	63	ko01120	pme1974;pme2601;Lmgn000219;pme3011;pme0010;mws0376;pme0120;mws0192;mws0230;mws0671;pmb0069;Lmgp002593;Lmbn001930;pme0490;pmb0302;pmp001086;Lmbn001364;pme0243;mws0972;mws0219;mws0275;Lmbn002862;Lmbn001981;Lmgn001670;pme3207;pme2380;mws0208;pme0193;pme0026;mws1050;pme0014;Zmyn000247;pme0256;mws0639;mws0885;mws0180;pme2589;Lmmn001643;pme2435;pme0281;pme0282;pme2801;Zmjp000624;mws2125;pme1292;pme1383…	C00022+C01013+C00232+C00334+C00065+C00122+C00431+C00042+C00188+C00263+C09815+C03067+C06202+C00253+C03557+C11101+C03589+C00489+C06103+C00049+C00149+C00587+C05585+C00805+C02480+C00026+C06104+C00064+C00047+C00979+C00025+C03196+C00385+C00196+C00230+C00628+C00322+C01772+C01019+C06337+C01606+C16353+C00250+C00074+C00544+C00314+C00111+C01424+C00417+C00137+C00847+C05616+C01005+C00197+C00666+C00158+C00311+…
Metabolism	Global and overview maps	Biosynthesis of antibiotics	53	ko01130	pme1974;pme0010;pme0006;mws0376;mws0823;mws0256;mws0192;mws0230;mws0671;mws0258;Lmbn001288;mws0219;mws0275;Lmgn001670;pme2380;Lmbn001676;pme0026;mws1050;pme0014;mws0639;mws0885;pme2589;mws0159;pme0021;mws2125;Zmzn000078;ML10176345;pme2550;mws0154;mws0260;pme0008;mws4170;pme0516;mws0250;pme2602;Zmgn000447;pme0075;pme0278;mws0281;Zmyn000453;pme0534;Zmzn000079;pmb2640;mws0282;Zmyn000110;mws0866;mws1…	C00022+C00065+C00148+C00122+C00141+C00183+C00042+C00188+C00263+C00407+C06010+C00049+C00149+C00805+C00026+C14463+C00047+C00979+C00025+C00196+C00230+C00322+C00166+C00079+C00074+C00111+C02637+C00417+C00493+C00062+C00327+C00031+C00137+C00082+C01005+C00197+C00624+C00666+C00158+C00311+C00257+C00279+C02679+C00078+C06156+C00092+C00103+C03406+C03373+C00354+C00020+C00008+C00029
Metabolism	Global and overview maps	Biosynthesis of amino acids	42	ko01230	pme1974;pme0010;pme0006;mws0823;mws0256;mws0230;mws0671;mws0258;Lmbn001288;mws0001;mws0219;pme0057;pme2380;pme0193;pme0026;mws1050;pme0014;Lmbn000216;pme1210;mws0254;pme2589;mws0159;pme0021;mws2125;Zmzn000078;ML10176345;mws0154;mws0260;pme0008;pmb3101;Lmbn001754;mws0250;pme2602;Zmgn000447;pme0075;pme0278;mws0281;Zmyn000453;Zmzn000079;mws0282;pmb2657;pme1286	C00022+C00065+C00148+C00141+C00183+C00188+C00263+C00407+C06010+C00152+C00049+C00155+C00026+C00064+C00047+C00979+C00025+C06032+C00073+C00135+C00322+C00166+C00079+C00074+C00111+C02637+C00493+C00062+C00327+C02504+C04411+C00082+C01005+C00197+C00624+C00666+C00158+C00311+C00279+C00078+C03406+C00021
Environmental Information Processing	Membrane transport	ABC transporters	27	ko02010	pme0010;pme0006;mws0256;mws0191;mws0230;pmb0302;mws0258;mws0219;pme0193;pme0026;pme0014;Zmgn000173;mws0254;pme0021;pme0282;mws0260;mws4170;pme0516;mws1155;mws0214;mws1189;pme2755;mws0221;pme2266;MA10039641;pme0519;pme2125	C00065+C00148+C00183+C00719+C00188+C03557+C00407+C00049+C00064+C00047+C00025+C00121+C00135+C00079+C01606+C00062+C00031+C00137+C00392+C00794+C00333+C00140+C00491+C00120+C00243+C00089+C00492
Metabolism	Global and overview maps	2-Oxocarboxylic acid metabolism	24	ko01210	pme1974;mws0823;mws0256;mws0425;mws0258;Lmbn001288;mws0219;pme2380;Lmbn001676;pme0026;pme0014;Lmbn000216;pme1210;pme2589;mws0159;pme0021;pme2550;pmb3101;Lmbn001754;mws0250;pme0075;mws0281;Zmyn000453;mws0282	C00022+C00141+C00183+C02226+C00407+C06010+C00049+C00026+C14463+C00047+C00025+C06032+C00073+C00322+C00166+C00079+C00417+C02504+C04411+C00082+C00624+C00158+C00311+C00078
Metabolism	Biosynthesis of other secondary metabolites	Flavonoid biosynthesis	22	ko00941	pme3217;pmp000571;pme0376;pme2960;pme3475;pme3285;mws1068;pme0088;Zmpn002440;mws1094;mws0054;pme0460;pme2954;mws0044;mws0042;mws0049;pmb0751;Hmln002806;pmb3074;mws0178;mws2118;Lmzp002365	C08650+C01477+C00509+C06561+C09614+C09320+C05903+C01514+C15525+C00974+C06562+C09727+C00389+C01617+C12136+C12127+C02947+C10434+C12208+C00852+C01604+C16422
Metabolism	Global and overview maps	Carbon metabolism	22	ko01200	pme1974;pme2601;Lmgn000219;pme0010;mws0376;mws0192;mws0219;mws0275;pme2380;mws1050;pme0014;mws2125;Zmzn000078;pme2602;Zmgn000447;mws0281;Zmyn000453;pme0534;Zmzn000079;pme3313;pme3311;pmb1912	C00022+C01013+C00232+C00065+C00122+C00042+C00049+C00149+C00026+C00979+C00025+C00074+C00111+C01005+C00197+C00158+C00311+C00257+C00279+C00085+C00354+C00234
Genetic Information Processing	Translation	Aminoacyl-tRNA biosynthesis	18	ko00970	pme0010;pme0006;mws0256;mws0230;mws0258;mws0001;mws0219;pme0193;pme0026;pme0014;pme1210;mws0254;pme0021;mws0260;mws0250;pme2602;mws0282;pmb1912	C00065+C00148+C00183+C00188+C00407+C00152+C00049+C00064+C00047+C00025+C00073+C00135+C00079+C00062+C00082+C01005+C00078+C00234
Metabolism	Nucleotide metabolism	Purine metabolism	17	ko00230	pme0040;pme0033;pme0193;pme1109;pme0256;pme3961;pme1184;pme0230;pme1178;mws0668;Lmqp000329;mws0884;pme3184;pmc0066;pmb0981;pmb0998;pme2117	C00147+C00262+C00064+C00242+C00385+C00559+C00330+C00212+C00387+C01762+C03373+C00575+C00360+C06196+C00020+C00144+C00008
Metabolism	Lipid metabolism	Linoleic acid metabolism	17	ko00591	Lmbn005923;mws0366;Lmbn006152;mws1491;Lmbn005443;pmb2787;pmb2799;Rfmb091;Lmbn005287;Lmbn004685;pmb2804;Zmjn004133;Lmbn005822;Lmbn005487;pmn001694;Lmbn003970;Lmbn004240	C07289+C06426+C04056+C01595+C14765+C14766+C14826+C14767+C07354+C20186+C04717+C14827+C14828+C14829+C14835+C14833+C14837
Metabolism	Biosynthesis of other secondary metabolites	Phenylpropanoid biosynthesis	17	ko00940	mws1012;Lmmn001643;pme1439;pmb0142;pme0021;mws0093;mws0250;pme2993;mws0014;pme3443;pmb0751;Hmln002806;pmb3074;mws0906;mws0178;mws0011;HJN003	C05851+C01772+C00811+C10945+C00079+C00590+C00082+C01752+C01494+C05610+C02947+C10434+C12208+C00761+C00852+C01533+C01175
Metabolism	Nucleotide metabolism	Pyrimidine metabolism	15	ko00240	pme2601;pme1975;mws0255;pme0257;mws0470;pme0193;pmb2507;pme1194;pme0264;pme3732;mws0248;pme3174;pme3188;pme3007;pmb2922	C01013+C00383+C00380+C00106+C02170+C00064+C00672+C00881+C00214+C00475+C00299+C00055+C00105+C00015+C00029
Metabolism	Biosynthesis of other secondary metabolites	Flavone and flavonol biosynthesis	15	ko00944	pmp000571;mws0051;mws1068;pme0088;pme2954;mws0917;mws0919;mws0913;Hmln002321;Lmsn002815;pmp001079;Lmjp002596;mws0059;Lmtp003677;Hmcp001618	C01477+C01470+C05903+C01514+C00389+C01265+C16911+C12626+C12638+C21833+C12630+C12637+C05625+C12667+C10175
Metabolism	Global and overview maps	Degradation of aromatic compounds	15	ko01220	pme1974;mws0376;mws0192;Lmgp002593;Lmbn001930;Lmbn001364;mws0972;Lmbn002862;Lmgn001670;pme3207;mws0208;mws0885;pme1439;pme0281;pme0282	C00022+C00122+C00042+C03067+C06202+C03589+C06103+C00587+C00805+C02480+C06104+C00230+C00811+C06337+C01606
Metabolism	Carbohydrate metabolism	Glyoxylate and dicarboxylate metabolism	14	ko00630	pme1974;Lmbn000193;pme0010;mws0192;mws0275;pme2380;pme0193;pme0014;mws0262;pme2761;pme2550;Zmgn000447;mws0281;Zmyn000453	C00022+C01146+C00065+C00042+C00149+C00026+C00064+C00025+C00898+C01127+C00417+C00197+C00158+C00311
Metabolism	Metabolism of cofactors and vitamins	Nicotinate and nicotinamide metabolism	14	ko00760	pme1974;Lmgn000219;pme3011;mws0376;mws0192;mws0133;pme0490;mws0219;pme2268;Zmzn000078;pma3101;mws0675;pmb0530;pme2651	C00022+C00232+C00334+C00122+C00042+C00153+C00253+C00049+C01004+C00111+C05841+C00455+C00857+C00006
Metabolism	Carbohydrate metabolism	Ascorbate and aldarate metabolism	13	ko00053	pme1974;Lmbn000193;Lmbn000198;pme2380;MA10039492;mws4175;pme2253;pme0516;mws1189;pme3705;Zmpn000199;Zmyn000108;pmb2922	C00022+C01146+C03064+C00026+C05422+C02670+C01040+C00137+C00333+C00191+C00879+C00818+C00029
Metabolism	Amino acid metabolism	Alanine, aspartate and glutamate metabolism	13	ko00250	pme1974;Lmgn000219;pme3011;mws0376;mws0192;mws0001;mws0219;pme2380;pme0193;pme0014;pme2559;mws0281;pmb2657	C00022+C00232+C00334+C00122+C00042+C00152+C00049+C00026+C00064+C00025+C01042+C00158+C03406
Metabolism	Amino acid metabolism	Cysteine and methionine metabolism	13	ko00270	pme1974;pme0010;mws0671;mws0219;pme0057;mws1050;pme1210;pme2617;pme2602;mws0221;pme2890;pme1474;pme1286	C00022+C00065+C00263+C00049+C00155+C00979+C00073+C02989+C01005+C00491+C01817+C00170+C00021
Metabolism	Amino acid metabolism	Phenylalanine, tyrosine and tryptophan biosynthesis	13	ko00400	pmb1096;Lmbn002862;mws0885;mws0159;pme0021;mws2125;ML10176345;mws0154;mws0250;mws0277;Zmzn000079;mws0282;pme3311	C00463+C00587+C00230+C00166+C00079+C00074+C02637+C00493+C00082+C00296+C00279+C00078+C00354
Metabolism	Carbohydrate metabolism	Galactose metabolism	12	ko00052	Zmzn000078;mws4170;pme0516;pme2237;mws0214;mws2608;mws1090;pme3313;MA10039641;pme0519;pme2125;pmb2922	C00111+C00031+C00137+C01697+C00794+C01132+C00103+C00085+C00243+C00089+C00492+C00029
Metabolism	Amino acid metabolism	Phenylalanine metabolism	12	ko00360	pme1974;mws0376;mws0192;Lmbn001364;Lmgn001670;Lmmn001643;pme1439;Lmbn002648;mws0159;pme0021;mws0250;Zmgn002106	C00022+C00122+C00042+C03589+C00805+C01772+C00811+C02763+C00166+C00079+C00082+C03519
Metabolism	Amino acid metabolism	Valine, leucine and isoleucine biosynthesis	11	ko00290	pme1974;mws0823;mws0256;mws0230;mws0425;mws0258;Lmbn001288;Lmbn001676;Lmbn000216;pmb3101;Lmbn001754	C00022+C00141+C00183+C00188+C02226+C00407+C06010+C14463+C06032+C02504+C04411
Metabolism	Amino acid metabolism	Tyrosine metabolism	11	ko00350	pme1974;Lmgn000219;mws0376;mws0192;pme1002;Lmbn001981;mws0180;pme1439;pme1292;mws0250;pme3827	C00022+C00232+C00122+C00042+C00483+C05585+C00628+C00811+C00544+C00082+C00355
Metabolism	Carbohydrate metabolism	Amino sugar and nucleotide sugar metabolism	11	ko00520	pme2435;pmb0786;mws4170;mws1189;pme3705;mws4174;pme2755;Zmyn000110;mws1090;Zmfn000481;pmb2922	C01019+C00329+C00031+C00333+C00191+C00645+C00140+C06156+C00103+C00190+C00029
Metabolism	Carbohydrate metabolism	Pentose and glucuronate interconversions	10	ko00040	pme1974;pme2380;mws0437;mws0213;mws0344;Zmzn000078;mws1189;pme3705;mws1090;pmb2922	C00022+C00026+C01904+C00474+C00502+C00111+C00333+C00191+C00103+C00029
Metabolism	Amino acid metabolism	Glycine, serine and threonine metabolism	10	ko00260	pme1974;pme3033;pme0010;mws0191;mws0230;mws0671;mws0219;pme2602;Zmgn000447;mws0282	C00022+C01026+C00065+C00719+C00188+C00263+C00049+C01005+C00197+C00078
Metabolism	Amino acid metabolism	Tryptophan metabolism	10	ko00380	pmb1096;pme1216;pme2589;mws0005;pme3083;pme1651;mws0282;Zmtn001464;pmb0818;pme1228	C00463+C10164+C00322+C00398+C05653+C00954+C00078+C02470+C05660+C00643
Metabolism	Energy metabolism	Carbon fixation in photosynthetic organisms	10	ko00710	pme1974;mws0219;mws0275;mws2125;Zmzn000078;Zmgn000447;Zmzn000079;Hmcn000192;pme3313;pme3311	C00022+C00049+C00149+C00074+C00111+C00197+C00279+C02076+C00085+C00354
Metabolism	Carbohydrate metabolism	Citrate cycle (TCA cycle)	9	ko00020	pme1974;mws0376;mws0192;mws0275;pme2380;mws2125;pme2550;mws0281;Zmyn000453	C00022+C00122+C00042+C00149+C00026+C00074+C00417+C00158+C00311
Metabolism	Amino acid metabolism	Arginine biosynthesis	9	ko00220	mws0376;mws0219;pme2380;pme0193;pme0014;mws0260;pme0008;pme0075;pmb2657	C00122+C00049+C00026+C00064+C00025+C00062+C00327+C00624+C03406
Metabolism	Amino acid metabolism	Arginine and proline metabolism	9	ko00330	pme1974;pme3011;pme0006;pme0120;pme0295;mws0567;pme0014;mws0260;Lmlp003161	C00022+C00334+C00148+C00431+C02946+C01035+C00025+C00062+C10497
Metabolism	Carbohydrate metabolism	Butanoate metabolism	9	ko00650	pme1974;Lmgn000219;pme3011;mws0576;mws0376;mws0192;Lmbn001288;pme2380;pme0014	C00022+C00232+C00334+C01089+C00122+C00042+C06010+C00026+C00025
Metabolism	Carbohydrate metabolism	C5-Branched dibasic acid metabolism	9	ko00660	pme1974;mws0425;Lmbn001288;Lmgn000224;pme2380;pme0014;Lmbn000216;pme2550;pme3009	C00022+C02226+C06010+C06030+C00026+C00025+C06032+C00417+C02341
Metabolism	Carbohydrate metabolism	Pentose phosphate pathway	8	ko00030	pme1974;Zmgn000173;mws4170;Zmgn000447;pme0534;Zmzn000079;mws0863;pmb2507	C00022+C00121+C00031+C00197+C00257+C00279+C00673+C00672
Metabolism	Amino acid metabolism	Histidine metabolism	8	ko00340	pme2122;pmb0812;mws0219;mws0336;pme2380;pme0014;mws0254;pme0181	C00388+C02835+C00049+C00785+C00026+C00025+C00135+C01152
Metabolism	Carbohydrate metabolism	Starch and sucrose metabolism	8	ko00500	mws4170;mws0866;mws1090;pme3313;Zmyn000083;pme0519;mws2523;pmb2922	C00031+C00092+C00103+C00085+C01231+C00089+C00689+C00029
Metabolism	Lipid metabolism	alpha-Linolenic acid metabolism	8	ko00592	Lmbn003524;pme1654;Zmgn003633;Zmjn003398;mws0367;Zmyn004548;Zmpn003368;pmb2791	C16322+C08491+C16309+C16308+C06427+C01226+C16316+C16321
Metabolism	Metabolism of cofactors and vitamins	Pantothenate and CoA biosynthesis	8	ko00770	pme1974;pme0257;mws0823;mws0256;mws0219;Zmgn000503;pme1261;mws1337	C00022+C00106+C00141+C00183+C00049+C04039+C05944+C00864
Metabolism	Metabolism of terpenoids and polyketides	Zeatin biosynthesis	8	ko00908	pme0040;mws1050;pme1474;pmb0981;pme3007;pme2117;Zmfn000481;pmb2922	C00147+C00979+C00170+C00020+C00015+C00008+C00190+C00029
Metabolism	Amino acid metabolism	Lysine degradation	7	ko00310	pme0120;Rfmb319;pme0243;pme0026;Lmbn001467;pme2589;pme0122	C00431+C00408+C00489+C00047+C03087+C00322+C02727
Metabolism	Metabolism of other amino acids	beta-Alanine metabolism	7	ko00410	pme2601;pme3011;pme1975;pme0257;mws0219;mws0254;mws1337	C01013+C00334+C00383+C00106+C00049+C00135+C00864
Metabolism	Metabolism of other amino acids	Cyanoamino acid metabolism	7	ko00460	pme0010;mws0256;mws0258;mws0001;mws0219;pme0021;mws0250	C00065+C00183+C00407+C00152+C00049+C00079+C00082
Metabolism	Carbohydrate metabolism	Pyruvate metabolism	7	ko00620	pme1974;mws0376;mws0192;mws0275;mws2125;Zmgn001448;pmb3101	C00022+C00122+C00042+C00149+C00074+C05994+C02504
Metabolism	Biosynthesis of other secondary metabolites	Tropane, piperidine and pyridine alkaloid biosynthesis	7	ko00960	pme0490;Rfmb319;mws0258;pme0026;mws0159;pme0021;Lmrn003000	C00253+C00408+C00407+C00047+C00166+C00079+C01479
Metabolism	Biosynthesis of other secondary metabolites	Glucosinolate biosynthesis	7	ko00966	mws0823;mws0256;mws0258;pme1210;pme0021;mws0250;mws0282	C00141+C00183+C00407+C00073+C00079+C00082+C00078
Metabolism	Lipid metabolism	Biosynthesis of unsaturated fatty acids	7	ko01040	mws0367;mws0366;mws1491;mws1489;pmn001610;pmn001606;mws0371	C06427+C06426+C01595+C01530+C16525+C16526+C06429
Metabolism	Carbohydrate metabolism	Glycolysis / Gluconeogenesis	6	ko00010	pme1974;mws2125;Zmzn000078;mws4170;Zmgn000447;mws1090	C00022+C00074+C00111+C00031+C00197+C00103
Metabolism	Biosynthesis of other secondary metabolites	Monobactam biosynthesis	6	ko00261	pme1974;pme0010;mws0230;mws0219;mws0260;mws0250	C00022+C00065+C00188+C00049+C00062+C00082
Metabolism	Amino acid metabolism	Lysine biosynthesis	6	ko00300	mws0671;mws0219;pme2380;pme0026;pme2589;pme0278	C00263+C00049+C00026+C00047+C00322+C00666
Metabolism	Carbohydrate metabolism	Fructose and mannose metabolism	5	ko00051	pme2435;Zmzn000078;mws1155;mws0214;Zmpn000095	C01019+C00111+C00392+C00794+C00644
Metabolism	Lipid metabolism	Fatty acid biosynthesis	5	ko00061	Zmgn004439;pmb2640;mws0119;mws0361;mws1489	C01571+C02679+C06424+C08362+C01530
Metabolism	Amino acid metabolism	Valine, leucine and isoleucine degradation	5	ko00280	mws0823;mws0256;mws0470;mws0147;mws0258	C00141+C00183+C02170+C20827+C00407
Metabolism	Metabolism of cofactors and vitamins	Vitamin B6 metabolism	5	ko00750	Lmgn000219;Zmjp000624;pme1383;pme2596;Zmzn000079	C00232+C00250+C00314+C00847+C00279
Metabolism	Energy metabolism	Sulfur metabolism	5	ko00920	pme0010;mws0192;mws0671;pme0057;mws1050	C00065+C00042+C00263+C00155+C00979
Metabolism	Biosynthesis of other secondary metabolites	Isoquinoline alkaloid biosynthesis	5	ko00950	pme1002;Hmgn001653;pme1439;mws0250;pme3827	C00483+C16700+C00811+C00082+C00355
Human Diseases	Endocrine and metabolic diseases	Insulin resistance	5	ko04931	pme1974;mws4170;Zmyn000110;mws0866;pme3313	C00022+C00031+C06156+C00092+C00085
Metabolism	Metabolism of other amino acids	Glutathione metabolism	4	ko00480	pme0014;MA10039492;mws4134;pme2651	C00025+C05422+C00127+C00006
Metabolism	Carbohydrate metabolism	Inositol phosphate metabolism	4	ko00562	Zmzn000078;pme0516;pme3705;mws0866	C00111+C00137+C00191+C00092
Metabolism	Carbohydrate metabolism	Propanoate metabolism	4	ko00640	pme2601;mws0470;mws0192;Zmzn000078	C01013+C02170+C00042+C00111
Metabolism	Biosynthesis of other secondary metabolites	Stilbenoid, diarylheptanoid and gingerol biosynthesis	4	ko00945	pmb0751;Hmln002806;pmb3074;mws0178	C02947+C10434+C12208+C00852
Metabolism	Metabolism of cofactors and vitamins	Ubiquinone and other terpenoid-quinone biosynthesis	3	ko00130	pme1439;pme1292;mws0250	C00811+C00544+C00082
Metabolism	Energy metabolism	Oxidative phosphorylation	3	ko00190	mws0376;mws0192;pme2117	C00122+C00042+C00008
Metabolism	Biosynthesis of other secondary metabolites	Caffeine metabolism	3	ko00232	pme0256;pme2801;mws0668	C00385+C16353+C01762
Metabolism	Metabolism of other amino acids	Taurine and hypotaurine metabolism	3	ko00430	pme1974;pme2380;pme0014	C00022+C00026+C00025
Metabolism	Lipid metabolism	Glycerolipid metabolism	3	ko00561	Zmzn000078;Zmgn000447;pmb2922	C00111+C00197+C00029
Metabolism	Metabolism of cofactors and vitamins	Thiamine metabolism	3	ko00730	pme1974;mws0250;Lmqp000329	C00022+C00082+C03373
Metabolism	Biosynthesis of other secondary metabolites	Indole alkaloid biosynthesis	3	ko00901	mws0005;mws4170;mws0282	C00398+C00031+C00078
Metabolism	Biosynthesis of other secondary metabolites	Anthocyanin biosynthesis	3	ko00942	pmb0550;pme1398;Lmjp001877	C08604+C12138+C20490
Metabolism	Biosynthesis of other secondary metabolites	Isoflavonoid biosynthesis	3	ko00943	pmp000571;pme0376;mws0918	C01477+C00509+C10521
Environmental Information Processing	Signal transduction	Plant hormone signal transduction	3	ko04075	Lmgn001670;pme1651;pme1654	C00805+C00954+C08491
Metabolism	Energy metabolism	Photosynthesis	2	ko00195	pme2117;pme2651	C00008+C00006
Metabolism	Biosynthesis of other secondary metabolites	Carbapenem biosynthesis	2	ko00332	pme0006;pme0014	C00148+C00025
Metabolism	Metabolism of cofactors and vitamins	Riboflavin metabolism	2	ko00740	mws0213;mws0232	C00474+C00255
Metabolism	Metabolism of cofactors and vitamins	Biotin metabolism	2	ko00780	pme0026;pme2266	C00047+C00120
Metabolism	Metabolism of cofactors and vitamins	Porphyrin and chlorophyll metabolism	2	ko00860	mws0230;pme0014	C00188+C00025
Metabolism	Energy metabolism	Nitrogen metabolism	2	ko00910	pme0193;pme0014	C00064+C00025
Metabolism	Biosynthesis of other secondary metabolites	Betalain biosynthesis	2	ko00965	mws0250;pme3827	C00082+C00355
Human Diseases	Drug resistance	Vancomycin resistance	2	ko01502	pme1974;pme0010	C00022+C00065
Metabolism	Lipid metabolism	Fatty acid degradation	1	ko00071	pme0243	C00489
Metabolism	Lipid metabolism	Synthesis and degradation of ketone bodies	1	ko00072	mws0576	C01089
Metabolism	Lipid metabolism	Cutin, suberine and wax biosynthesis	1	ko00073	pmn001686	C08285
Metabolism	Biosynthesis of other secondary metabolites	Benzoxazinoid biosynthesis	1	ko00402	pmb1096	C00463
Metabolism	Metabolism of other amino acids	D-Arginine and D-ornithine metabolism	1	ko00472	mws0260	C00062
Metabolism	Lipid metabolism	Glycerophospholipid metabolism	1	ko00564	Zmzn000078	C00111
Metabolism	Lipid metabolism	Sphingolipid metabolism	1	ko00600	pme0010	C00065
Metabolism	Metabolism of cofactors and vitamins	One carbon pool by folate	1	ko00670	pmb1912	C00234
Metabolism	Metabolism of terpenoids and polyketides	Terpenoid backbone biosynthesis	1	ko00900	pme1974	C00022
Environmental Information Processing	Signal transduction	Phosphatidylinositol signaling system	1	ko04070	pme0516	C00137
Genetic Information Processing	Folding, sorting and degradation	Sulfur relay system	1	ko04122	mws1050	C00979
Human Diseases	Endocrine and metabolic diseases	AGE-RAGE signaling pathway in diabetic complications	1	ko04933	mws4170	C00031
