# Supplementary material for: Transcriptomic and metabolomic changes triggered by Macrosiphum rosivorum in rose (Rosa longicuspis)
Source: BMC Genomics. 2021 Dec 9;22:885. doi: 10.1186/s12864-021-08198-6 (PMC8656021; doi:10.1186/s12864-021-08198-6)
Supplement: Supplementary file 10 — Additional file 10: Table S6. KEGG annotation of differentially expressed metabolites from CK-vs.-A3 d. [file 12864_2021_8198_MOESM10_ESM.xls]

KEGG annotation of differentially expressed metabolites from CK-vs.-A3 d
KEGG_A_class	KEGG_B_class	Pathway	CK-vs-A3d (23)	All (283)	Pvalue	Qvalue	Pathway ID	Metabolites	C_IDs
Metabolism	Lipid metabolism	alpha-Linolenic acid metabolism	3	8	0.02016101	0.6414166	ko00592	pme1654;Zmjn003398;mws0367	C08491+C16308+C06427
Metabolism	Metabolism of other amino acids	Cyanoamino acid metabolism	2	7	0.1033447	0.6414166	ko00460	pme0021;mws0250	C00079+C00082
Metabolism	Biosynthesis of other secondary metabolites	Tropane, piperidine and pyridine alkaloid biosynthesis	2	7	0.1033447	0.6414166	ko00960	pme0021;Lmrn003000	C00079+C01479
Metabolism	Biosynthesis of other secondary metabolites	Glucosinolate biosynthesis	2	7	0.1033447	0.6414166	ko00966	pme0021;mws0250	C00079+C00082
Metabolism	Lipid metabolism	Biosynthesis of unsaturated fatty acids	2	7	0.1033447	0.6414166	ko01040	mws0367;mws0366	C06427+C06426
Metabolism	Global and overview maps	2-Oxocarboxylic acid metabolism	4	24	0.1170133	0.6414166	ko01210	pme0021;mws0250;mws0281;Zmyn000453	C00079+C00082+C00158+C00311
Metabolism	Carbohydrate metabolism	Starch and sucrose metabolism	2	8	0.1310726	0.6414166	ko00500	mws0866;mws1090	C00092+C00103
Metabolism	Biosynthesis of other secondary metabolites	Phenylpropanoid biosynthesis	3	17	0.1500778	0.6414166	ko00940	pme0021;mws0250;mws0906	C00079+C00082+C00761
Metabolism	Biosynthesis of other secondary metabolites	Betalain biosynthesis	1	2	0.1562038	0.6414166	ko00965	mws0250	C00082
Metabolism	Carbohydrate metabolism	Citrate cycle (TCA cycle)	2	9	0.1603417	0.6414166	ko00020	mws0281;Zmyn000453	C00158+C00311
Metabolism	Carbohydrate metabolism	Pentose and glucuronate interconversions	2	10	0.1907458	0.6414166	ko00040	mws0344;mws1090	C00502+C00103
Metabolism	Metabolism of cofactors and vitamins	Ubiquinone and other terpenoid-quinone biosynthesis	1	3	0.225269	0.6414166	ko00130	mws0250	C00082
Metabolism	Metabolism of cofactors and vitamins	Thiamine metabolism	1	3	0.225269	0.6414166	ko00730	mws0250	C00082
Metabolism	Biosynthesis of other secondary metabolites	Anthocyanin biosynthesis	1	3	0.225269	0.6414166	ko00942	pmb0550	C08604
Environmental Information Processing	Signal transduction	Plant hormone signal transduction	1	3	0.225269	0.6414166	ko04075	pme1654	C08491
Metabolism	Global and overview maps	Biosynthesis of antibiotics	6	53	0.2444737	0.6414166	ko01130	pme0021;mws0250;mws0281;Zmyn000453;mws0866;mws1090	C00079+C00082+C00158+C00311+C00092+C00103
Metabolism	Amino acid metabolism	Phenylalanine metabolism	2	12	0.2535833	0.6414166	ko00360	pme0021;mws0250	C00079+C00082
Metabolism	Amino acid metabolism	Phenylalanine, tyrosine and tryptophan biosynthesis	2	13	0.2854388	0.6497264	ko00400	pme0021;mws0250	C00079+C00082
Metabolism	Carbohydrate metabolism	Inositol phosphate metabolism	1	4	0.2889076	0.6497264	ko00562	mws0866	C00092
Metabolism	Carbohydrate metabolism	Glyoxylate and dicarboxylate metabolism	2	14	0.3172648	0.6497264	ko00630	mws0281;Zmyn000453	C00158+C00311
Metabolism	Lipid metabolism	Fatty acid biosynthesis	1	5	0.3475281	0.6497264	ko00061	mws0119	C06424
Metabolism	Biosynthesis of other secondary metabolites	Isoquinoline alkaloid biosynthesis	1	5	0.3475281	0.6497264	ko00950	mws0250	C00082
Human Diseases	Endocrine and metabolic diseases	Insulin resistance	1	5	0.3475281	0.6497264	ko04931	mws0866	C00092
Metabolism	Carbohydrate metabolism	Glycolysis / Gluconeogenesis	1	6	0.4015096	0.6736497	ko00010	mws1090	C00103
Metabolism	Biosynthesis of other secondary metabolites	Monobactam biosynthesis	1	6	0.4015096	0.6736497	ko00261	mws0250	C00082
Metabolism	Nucleotide metabolism	Purine metabolism	2	17	0.4107311	0.6736497	ko00230	pme0230;pme1178	C00212+C00387
Genetic Information Processing	Translation	Aminoacyl-tRNA biosynthesis	2	18	0.4407405	0.6736497	ko00970	pme0021;mws0250	C00079+C00082
Metabolism	Metabolism of other amino acids	beta-Alanine metabolism	1	7	0.4512037	0.6736497	ko00410	pme1975	C00383
Metabolism	Global and overview maps	Biosynthesis of amino acids	4	42	0.4543219	0.6736497	ko01230	pme0021;mws0250;mws0281;Zmyn000453	C00079+C00082+C00158+C00311
Metabolism	Global and overview maps	Biosynthesis of secondary metabolites	9	104	0.4846488	0.6946633	ko01110	pme0021;Lmrn003000;mws0250;mws0281;Zmyn000453;pme1654;Zmjn003398;mws1090;mws0367	C00079+C01479+C00082+C00158+C00311+C08491+C16308+C00103+C06427
Metabolism	Amino acid metabolism	Arginine and proline metabolism	1	9	0.5390111	0.7199856	ko00330	mws0567	C01035
Metabolism	Carbohydrate metabolism	C5-Branched dibasic acid metabolism	1	9	0.5390111	0.7199856	ko00660	pme3009	C02341
Metabolism	Global and overview maps	Carbon metabolism	2	22	0.5525471	0.7199856	ko01200	mws0281;Zmyn000453	C00158+C00311
Metabolism	Global and overview maps	Microbial metabolism in diverse environments	5	63	0.612222	0.732535	ko01120	mws0024;pme0309;mws0281;Zmyn000453;mws1090	C01424+C05616+C00158+C00311+C00103
Metabolism	Amino acid metabolism	Tyrosine metabolism	1	11	0.6132851	0.732535	ko00350	mws0250	C00082
Metabolism	Carbohydrate metabolism	Amino sugar and nucleotide sugar metabolism	1	11	0.6132851	0.732535	ko00520	mws1090	C00103
Metabolism	Carbohydrate metabolism	Galactose metabolism	1	12	0.6459852	0.7507396	ko00052	mws1090	C00103
Metabolism	Amino acid metabolism	Alanine, aspartate and glutamate metabolism	1	13	0.6760308	0.7649822	ko00250	mws0281	C00158
Metabolism	Global and overview maps	Metabolic pathways	13	169	0.7105935	0.7834749	ko01100	mws0567;pme0021;mws0250;mws0281;Zmyn000453;pme1654;mws0119;mws0866;mws1090;pme0230;mws0367;mws0366;pme1178	C01035+C00079+C00082+C00158+C00311+C08491+C06424+C00092+C00103+C00212+C06427+C06426+C00387
Metabolism	Nucleotide metabolism	Pyrimidine metabolism	1	15	0.7289685	0.7836411	ko00240	pme1975	C00383
Metabolism	Lipid metabolism	Linoleic acid metabolism	1	17	0.7735722	0.8113074	ko00591	mws0366	C06426
Metabolism	Biosynthesis of other secondary metabolites	Flavonoid biosynthesis	1	22	0.8564547	0.8768465	ko00941	Lmzp002365	C16422
Environmental Information Processing	Membrane transport	ABC transporters	1	27	0.9098338	0.9098338	ko02010	pme0021	C00079
