# Supplementary material for: Transcriptomic and metabolomic changes triggered by Macrosiphum rosivorum in rose (Rosa longicuspis)
Source: BMC Genomics. 2021 Dec 9;22:885. doi: 10.1186/s12864-021-08198-6 (PMC8656021; doi:10.1186/s12864-021-08198-6)
Supplement: Supplementary file 11 — Additional file 11: Table S7. KEGG annotation of differentially expressed metabolites from CK-vs.-A5 d. [file 12864_2021_8198_MOESM11_ESM.xls]

KEGG annotation of differentially expressed metabolites from CK-vs.-A5 d
KEGG_A_class	KEGG_B_class	Pathway	CK-vs-A5d (25)	All (283)	Pvalue	Qvalue	Pathway ID	Metabolites	C_IDs
Genetic Information Processing	Translation	Aminoacyl-tRNA biosynthesis	5	18	0.01388297	0.2422573	ko00970	pme0006;mws0256;mws0258;mws0250;pmb1912	C00148+C00183+C00407+C00082+C00234
Metabolism	Metabolism of other amino acids	Cyanoamino acid metabolism	3	7	0.01690167	0.2422573	ko00460	mws0256;mws0258;mws0250	C00183+C00407+C00082
Metabolism	Biosynthesis of other secondary metabolites	Glucosinolate biosynthesis	3	7	0.01690167	0.2422573	ko00966	mws0256;mws0258;mws0250	C00183+C00407+C00082
Metabolism	Metabolism of cofactors and vitamins	Pantothenate and CoA biosynthesis	3	8	0.02545879	0.273682	ko00770	mws0256;Zmgn000503;mws1337	C00183+C04039+C00864
Metabolism	Global and overview maps	2-Oxocarboxylic acid metabolism	5	24	0.0472637	0.4064678	ko01210	mws0256;mws0258;mws0250;mws0281;Zmyn000453	C00183+C00407+C00082+C00158+C00311
Metabolism	Amino acid metabolism	Valine, leucine and isoleucine degradation	2	5	0.06358559	0.4556967	ko00280	mws0256;mws0258	C00183+C00407
Metabolism	Lipid metabolism	Synthesis and degradation of ketone bodies	1	1	0.08833922	0.4748233	ko00072	mws0576	C01089
Metabolism	Metabolism of cofactors and vitamins	One carbon pool by folate	1	1	0.08833922	0.4748233	ko00670	pmb1912	C00234
Metabolism	Metabolism of other amino acids	beta-Alanine metabolism	2	7	0.119587	0.4940227	ko00410	pme1975;mws1337	C00383+C00864
Metabolism	Biosynthesis of other secondary metabolites	Tropane, piperidine and pyridine alkaloid biosynthesis	2	7	0.119587	0.4940227	ko00960	mws0258;Lmrn003000	C00407+C01479
Metabolism	Global and overview maps	Biosynthesis of amino acids	6	42	0.1459204	0.4940227	ko01230	pme0006;mws0256;mws0258;mws0250;mws0281;Zmyn000453	C00148+C00183+C00407+C00082+C00158+C00311
Metabolism	Lipid metabolism	alpha-Linolenic acid metabolism	2	8	0.1509631	0.4940227	ko00592	pme1654;Zmjn003398	C08491+C16308
Metabolism	Biosynthesis of other secondary metabolites	Carbapenem biosynthesis	1	2	0.1691602	0.4940227	ko00332	pme0006	C00148
Metabolism	Biosynthesis of other secondary metabolites	Betalain biosynthesis	1	2	0.1691602	0.4940227	ko00965	mws0250	C00082
Metabolism	Carbohydrate metabolism	Citrate cycle (TCA cycle)	2	9	0.1838224	0.4940227	ko00020	mws0281;Zmyn000453	C00158+C00311
Metabolism	Amino acid metabolism	Arginine and proline metabolism	2	9	0.1838224	0.4940227	ko00330	pme0006;mws0567	C00148+C01035
Metabolism	Metabolism of cofactors and vitamins	Ubiquinone and other terpenoid-quinone biosynthesis	1	3	0.2430783	0.5421064	ko00130	mws0250	C00082
Metabolism	Metabolism of cofactors and vitamins	Thiamine metabolism	1	3	0.2430783	0.5421064	ko00730	mws0250	C00082
Environmental Information Processing	Signal transduction	Plant hormone signal transduction	1	3	0.2430783	0.5421064	ko04075	pme1654	C08491
Metabolism	Amino acid metabolism	Valine, leucine and isoleucine biosynthesis	2	11	0.2521425	0.5421064	ko00290	mws0256;mws0258	C00183+C00407
Metabolism	Global and overview maps	Biosynthesis of secondary metabolites	11	104	0.2809293	0.5752362	ko01110	pme0006;mws0256;mws0258;Lmrn003000;mws0250;mws0281;Zmyn000453;pme1654;mws1337;Zmjn003398;mws2118	C00148+C00183+C00407+C01479+C00082+C00158+C00311+C08491+C00864+C16308+C01604
Metabolism	Global and overview maps	Carbon metabolism	3	22	0.3052825	0.592829	ko01200	mws0281;Zmyn000453;pmb1912	C00158+C00311+C00234
Metabolism	Global and overview maps	Biosynthesis of antibiotics	6	53	0.3170946	0.592829	ko01130	pme0006;mws0256;mws0258;mws0250;mws0281;Zmyn000453	C00148+C00183+C00407+C00082+C00158+C00311
Metabolism	Carbohydrate metabolism	Glyoxylate and dicarboxylate metabolism	2	14	0.3558071	0.6159409	ko00630	mws0281;Zmyn000453	C00158+C00311
Metabolism	Lipid metabolism	Fatty acid biosynthesis	1	5	0.3724294	0.6159409	ko00061	mws0119	C06424
Metabolism	Biosynthesis of other secondary metabolites	Isoquinoline alkaloid biosynthesis	1	5	0.3724294	0.6159409	ko00950	mws0250	C00082
Metabolism	Nucleotide metabolism	Pyrimidine metabolism	2	15	0.3896156	0.6204989	ko00240	pme1975;pme3732	C00383+C00475
Metabolism	Biosynthesis of other secondary metabolites	Monobactam biosynthesis	1	6	0.4288656	0.6450704	ko00261	mws0250	C00082
Environmental Information Processing	Membrane transport	ABC transporters	3	27	0.4350475	0.6450704	ko02010	pme0006;mws0256;mws0258	C00148+C00183+C00407
Metabolism	Nucleotide metabolism	Purine metabolism	2	17	0.4550099	0.6521809	ko00230	pme0230;pme1178	C00212+C00387
Metabolism	Carbohydrate metabolism	Butanoate metabolism	1	9	0.5704329	0.7489702	ko00650	mws0576	C01089
Metabolism	Carbohydrate metabolism	C5-Branched dibasic acid metabolism	1	9	0.5704329	0.7489702	ko00660	pme3009	C02341
Metabolism	Global and overview maps	Metabolic pathways	15	169	0.5769232	0.7489702	ko01100	mws0576;pme0006;mws0256;mws0258;mws0567;mws0250;mws0281;Zmyn000453;pme1654;mws1337;mws0119;pme3732;pme0230;pme1178;pmb1912	C01089+C00148+C00183+C00407+C01035+C00082+C00158+C00311+C08491+C00864+C06424+C00475+C00212+C00387+C00234
Metabolism	Biosynthesis of other secondary metabolites	Flavonoid biosynthesis	2	22	0.6007292	0.7489702	ko00941	mws2118;Lmzp002365	C01604+C16422
Metabolism	Carbohydrate metabolism	Pentose and glucuronate interconversions	1	10	0.6096269	0.7489702	ko00040	mws0344	C00502
Metabolism	Amino acid metabolism	Tyrosine metabolism	1	11	0.6453754	0.760753	ko00350	mws0250	C00082
Metabolism	Amino acid metabolism	Phenylalanine metabolism	1	12	0.6779696	0.760753	ko00360	mws0250	C00082
Metabolism	Carbohydrate metabolism	Ascorbate and aldarate metabolism	1	13	0.7076772	0.760753	ko00053	Lmbn000198	C03064
Metabolism	Amino acid metabolism	Alanine, aspartate and glutamate metabolism	1	13	0.7076772	0.760753	ko00250	mws0281	C00158
Metabolism	Amino acid metabolism	Phenylalanine, tyrosine and tryptophan biosynthesis	1	13	0.7076772	0.760753	ko00400	mws0250	C00082
Metabolism	Biosynthesis of other secondary metabolites	Flavone and flavonol biosynthesis	1	15	0.7593961	0.7964398	ko00944	mws0913	C12626
Metabolism	Biosynthesis of other secondary metabolites	Phenylpropanoid biosynthesis	1	17	0.8022674	0.821369	ko00940	mws0250	C00082
Metabolism	Global and overview maps	Microbial metabolism in diverse environments	3	63	0.9475213	0.9475213	ko01120	mws0281;Zmyn000453;pmb1912	C00158+C00311+C00234
