# Supplementary material for: Transcriptomic and metabolomic changes triggered by Macrosiphum rosivorum in rose (Rosa longicuspis)
Source: BMC Genomics. 2021 Dec 9;22:885. doi: 10.1186/s12864-021-08198-6 (PMC8656021; doi:10.1186/s12864-021-08198-6)
Supplement: Supplementary file 12 — Additional file 12: Table S8. KEGG annotation of differentially expressed metabolites from A3 d-vs.-A5 d. [file 12864_2021_8198_MOESM12_ESM.xls]

KEGG annotation of differentially expressed metabolites from A3 d-vs.-A5 d
KEGG_A_class	KEGG_B_class	Pathway	A3d-vs-A5d (10)	All (283)	Pvalue	Qvalue	Pathway ID	Metabolites	C_IDs
Metabolism	Lipid metabolism	alpha-Linolenic acid metabolism	3	8	0.00163511	0.02452665	ko00592	Zmjn003398;mws0367;Zmpn003368	C16308+C06427+C16316
Metabolism	Lipid metabolism	Biosynthesis of unsaturated fatty acids	2	7	0.02151783	0.16138373	ko01040	mws0367;mws0366	C06427+C06426
Metabolism	Metabolism of cofactors and vitamins	Thiamine metabolism	1	3	0.102656	0.38496	ko00730	Lmqp000329	C03373
Metabolism	Biosynthesis of other secondary metabolites	Anthocyanin biosynthesis	1	3	0.102656	0.38496	ko00942	pmb0550	C08604
Metabolism	Biosynthesis of other secondary metabolites	Stilbenoid, diarylheptanoid and gingerol biosynthesis	1	4	0.134704	0.404112	ko00945	mws0178	C00852
Metabolism	Lipid metabolism	Fatty acid biosynthesis	1	5	0.1657182	0.4142955	ko00061	mws0119	C06424
Metabolism	Metabolism of cofactors and vitamins	Pantothenate and CoA biosynthesis	1	8	0.2528517	0.52503881	ko00770	Zmgn000503	C04039
Metabolism	Amino acid metabolism	Arginine and proline metabolism	1	9	0.2800207	0.52503881	ko00330	mws0567	C01035
Metabolism	Nucleotide metabolism	Purine metabolism	1	17	0.4673598	0.63730882	ko00230	Lmqp000329	C03373
Metabolism	Lipid metabolism	Linoleic acid metabolism	1	17	0.4673598	0.63730882	ko00591	mws0366	C06426
Metabolism	Biosynthesis of other secondary metabolites	Phenylpropanoid biosynthesis	1	17	0.4673598	0.63730882	ko00940	mws0178	C00852
Metabolism	Global and overview maps	Biosynthesis of secondary metabolites	4	104	0.5347988	0.64717258	ko01110	Zmjn003398;mws0367;Lmqp000329;mws0178	C16308+C06427+C03373+C00852
Metabolism	Biosynthesis of other secondary metabolites	Flavonoid biosynthesis	1	22	0.5608829	0.64717258	ko00941	mws0178	C00852
Metabolism	Global and overview maps	Metabolic pathways	5	169	0.8332069	0.8789145	ko01100	mws0567;mws0119;mws0367;mws0366;Lmqp000329	C01035+C06424+C06427+C06426+C03373
Metabolism	Global and overview maps	Biosynthesis of antibiotics	1	53	0.8789145	0.8789145	ko01130	Lmqp000329	C03373
